# Supplementary material for: Comprehensive genomic profiling of IgM multiple myeloma identifies IRF4 as a prognostic marker
Source: Oncotarget. 2016 May 19;7(30):47127–33. doi: 10.18632/oncotarget.9478 (PMC5216929; doi:10.18632/oncotarget.9478)
Supplement: Supplementary file 2 [file oncotarget-07-47127-s002.xlsx]

## Sheet: Sheet1
	Supplementary Table 1. Summary of clinical features
		IgM08	IgM13
	Age	61	70
	Sex	Male	Male
	Immunoglobulin chain	IgM κ	IgM κ
	Plasma cell in BM	30	30
	Serum Calcium	10.2	10.3
	Serum M-protein	2.22	3.95
	ISS stage	I	I
	DSS stage	III-a	III-a
	Conventional cytogenetics	46,XY,t(11;14)(q13;q32)[3]/46,XY[17]	49,XY,+3,+11,der(22)t(1;22)(q12;q13)[4]/45,X,-Y[4]/46,XY[12]
	FISH	IGH/CCND1	IGH/CCND1
	Tx failure	yes	yes
	Survival	yes	yes
