# Supplementary material for: Comprehensive genomic profiling of IgM multiple myeloma identifies IRF4 as a prognostic marker
Source: Oncotarget. 2016 May 19;7(30):47127–33. doi: 10.18632/oncotarget.9478 (PMC5216929; doi:10.18632/oncotarget.9478)
Supplement: Supplementary file 4 [file oncotarget-07-47127-s004.xlsx]

## Sheet: DEGs
	Supplementary Table 3. The results of differential expressed gene analysis between IgM MM and the normal samples.
	Gene symbol	baseMean	baseMean(IgM)	baseMean(Normal)	foldChange	log2FoldChange	pval	padj
	A1BG	25.4154	109.114	6.81567	0.0624636	-4.00084	3.23602e-05	0.000788294
	ABHD14A	16.0409	57.7239	6.77795	0.11742	-3.09025	6.1259e-07	2.68877e-05
	ABR	75.0555	5.96544	90.4089	15.1554	3.92176	3.5473e-06	0.000122281
	AC006129.4	34.6775	116.806	16.4267	0.140632	-2.83	4.70146e-07	2.14739e-05
	AC007246.3	5.96752	27.3246	1.2215	0.0447033	-4.48347	1.12566e-06	4.58289e-05
	AC008865.1	3.02738	15.8738	0.172611	0.0108739	-6.52299	7.70456e-07	3.26405e-05
	AC011933.1	15.8849	87.3671	0	0	-Inf	1.55706e-15	4.55159e-13
	AC012615.1	4.36145	23.1876	0.17786	0.00767046	-7.02647	6.10968e-09	4.74995e-07
	AC020663.1	5.38785	29.6332	0	0	-Inf	4.31929e-13	8.41743e-11
	AC034102.1	4.51309	24.822	0	0	-Inf	1.57334e-11	2.37071e-09
	AC040977.1	104.609	317.036	57.4023	0.181059	-2.46547	7.29636e-07	3.11824e-05
	AC083799.1	9.99073	43.9646	2.44098	0.0555214	-4.17081	5.31476e-06	0.000172103
	AC090186.1	27.9595	81.3917	16.0857	0.197633	-2.3391	1.97345e-05	0.000530219
	AC096579.7	11044.6	54681.4	1347.54	0.0246434	-5.34266	6.43299e-36	1.56708e-32
	AC120194.1	158.207	716.517	34.1383	0.0476448	-4.39154	1.72358e-21	1.32589e-18
	ACTN4	192.176	34.4443	227.228	6.59696	2.7218	2.48792e-05	0.000641332
	ACTR3	298.055	41.8501	354.989	8.4824	3.08447	1.53574e-05	0.000425122
	ADAM19	95.4926	11.2567	114.212	10.1461	3.34285	1.15966e-05	0.000334972
	ADAM28	127.289	19.0506	151.342	7.94422	2.98991	2.77141e-05	0.000693613
	ADM	7.61269	36.7529	1.13709	0.0309388	-5.01444	2.5695e-09	2.19624e-07
	ADM2	6.14265	27.5186	1.39244	0.0505997	-4.30473	5.16054e-06	0.000169118
	AFF3	34.121	0	41.7035	Inf	Inf	7.54947e-06	0.000231813
	AIM2	56.8527	1.15428	69.2301	59.9768	5.90633	7.6239e-07	3.23927e-05
	ALDH1L2	4.08482	18.1824	0.952022	0.0523595	-4.2554	2.38527e-05	0.000619712
	ALG2	33.5408	111.413	16.2358	0.145727	-2.77866	3.19594e-07	1.51662e-05
	ALG5	43.66	148.646	20.3298	0.136766	-2.87021	2.49648e-08	1.60742e-06
	ALG9	19.8572	60.2265	10.8862	0.180755	-2.46789	3.65176e-05	0.000876423
	ALKBH7	23.2738	73.9859	12.0044	0.162253	-2.62368	6.60417e-06	0.000207584
	ALOX5	282.487	28.3769	338.956	11.9448	3.57831	4.86581e-07	2.20182e-05
	AMPD1	7.2965	39.3475	0.174056	0.00442355	-7.82058	1.53663e-11	2.33952e-09
	ANAPC13	39.6102	111.699	23.5905	0.211197	-2.24334	1.64707e-05	0.000450815
	ANKRD36BP2	53.8502	192.999	22.9283	0.1188	-3.07339	5.98876e-10	6.07859e-08
	ANKRD37	38.6701	179.903	7.28485	0.0404931	-4.62618	1.00729e-10	1.22687e-08
	ANKRD44	64.5448	6.6396	77.4126	11.6592	3.5434	1.43116e-05	0.000399535
	AP003419.11	14.6117	61.1868	4.2617	0.0696507	-3.84372	1.35465e-09	1.20729e-07
	APOE	2.52977	13.0852	0.184123	0.0140711	-6.15112	2.49623e-05	0.000642339
	ARF1	254.005	644.636	167.198	0.259369	-1.94692	2.61134e-05	0.000663781
	ARF4	107.382	371.952	48.5887	0.130632	-2.93642	2.3432e-10	2.6549e-08
	ARHGEF1	464.084	103.047	544.315	5.2822	2.40114	3.83066e-05	0.000911871
	ARPC4-TTLL3	55.5475	1.15428	67.6349	58.5949	5.8727	1.31944e-05	0.000373738
	ATF3	18.5095	101.412	0.0866745	0.000854673	-10.1923	3.22099e-27	4.27981e-24
	ATOX1	49.1505	188.381	18.2103	0.0966673	-3.37083	2.38619e-11	3.42816e-09
	ATP1B3	42.2762	136.051	21.4373	0.157569	-2.66595	1.23705e-06	4.95364e-05
	ATP5H	117.164	322.492	71.536	0.221823	-2.17252	1.70239e-06	6.47971e-05
	ATP5I	160.885	549.402	74.5479	0.135689	-2.88162	3.82117e-08	2.31743e-06
	ATP5J	90.2887	268.057	50.7848	0.189455	-2.40007	1.2523e-06	4.97379e-05
	ATP6V0B	105.937	341.194	53.658	0.157265	-2.66873	2.39134e-05	0.000619712
	ATP6V0C	103.984	301.163	60.1666	0.199781	-2.32351	4.05167e-06	0.000137082
	ATP6V1C2	58.5789	247.546	16.5863	0.067003	-3.89963	8.19694e-16	2.54907e-13
	ATRAID	76.2422	235.135	40.9327	0.174082	-2.52216	9.18698e-08	5.14471e-06
	B2M	9943.78	27141.7	6122.03	0.225558	-2.14843	3.33483e-07	1.57232e-05
	B3GAT3	37.0515	109.196	21.0193	0.19249	-2.37714	4.94504e-06	0.000163522
	B9D1	6.09812	24.1478	2.08707	0.086429	-3.53234	4.03579e-05	0.000959139
	BACH2	60.1095	2.98272	72.8043	24.4087	4.60932	2.34127e-06	8.57645e-05
	BANK1	307.218	13.8514	372.411	26.8862	4.7488	7.41876e-10	7.18097e-08
	BCL2L11	48.1796	147.113	26.1943	0.178055	-2.4896	3.15791e-06	0.000110952
	BCL7A	84.8388	0	103.692	Inf	Inf	1.37e-09	1.21357e-07
	BEST1	42.1391	183.56	10.7121	0.0583575	-4.09894	2.60633e-11	3.69846e-09
	BFSP2	11.4818	40.6958	4.98984	0.122613	-3.02782	1.14149e-05	0.000330376
	BIRC3	173.131	13.2792	208.654	15.7128	3.97387	2.68004e-08	1.70442e-06
	BLK	186.713	14.6275	224.954	15.3788	3.94287	1.19358e-08	8.55165e-07
	BMI1	73.4173	219.251	41.0098	0.187045	-2.41854	8.53772e-07	3.55519e-05
	BMP6	34.8619	186.645	1.13233	0.00606677	-7.36486	1.22148e-35	2.55045e-32
	BRI3	29.0533	120.657	8.69687	0.0720793	-3.79427	1.96476e-09	1.71958e-07
	BST2	124.849	401.647	63.3381	0.157696	-2.66478	2.25521e-05	0.00059606
	BTNL9	28.7974	0	35.1968	Inf	Inf	2.91717e-05	0.000725125
	C18orf32	47.3286	142.394	26.2029	0.184017	-2.44209	2.5875e-06	9.37272e-05
	C19orf10	103.771	393.035	39.4899	0.100474	-3.3151	2.75662e-12	4.68497e-10
	C19orf24	38.6887	144.907	15.0847	0.104099	-3.26397	1.35788e-05	0.000382404
	C3orf70	4.08795	19.7248	0.613099	0.0310827	-5.00774	9.67931e-06	0.000289903
	C6orf226	14.2168	53.1068	5.57451	0.104968	-3.25198	5.20417e-07	2.33326e-05
	C7orf50	62.1277	176.655	36.6773	0.207622	-2.26797	1.68686e-05	0.000459984
	C8orf59	60.6745	169.617	36.4651	0.214985	-2.21769	5.57612e-06	0.000178729
	CADPS2	6.09319	33.096	0.0925683	0.00279696	-8.48192	1.78002e-13	3.61344e-11
	CALML4	73.4747	360.879	9.60704	0.0266212	-5.23128	5.17052e-28	8.39693e-25
	CAMP	6.91908	29.8272	1.82838	0.0612992	-4.02799	5.27036e-06	0.000171599
	CAMTA1	42.1249	130.75	22.4305	0.171553	-2.54327	8.51039e-07	3.55394e-05
	CCL4	26.5503	130.352	3.4833	0.0267224	-5.22581	2.5532e-05	0.000653548
	CCND1	170.689	917.986	4.6233	0.00503636	-7.6334	8.8574e-18	3.49891e-15
	CCNG2	87.2443	5.29128	105.456	19.9302	4.31688	8.15638e-07	3.41587e-05
	CCNH	49.9427	163.273	24.7581	0.151636	-2.72132	1.25056e-07	6.74474e-06
	CCNL1	275.072	712.36	177.897	0.249729	-2.00157	1.04538e-05	0.000309297
	CCPG1	38.0932	141.424	15.1308	0.106989	-3.22447	2.54659e-10	2.86315e-08
	CCR10	5.15481	23.6677	1.04083	0.0439766	-4.50712	2.65432e-06	9.53206e-05
	CCR6	55.4003	0	67.7115	Inf	Inf	1.01479e-07	5.61825e-06
	CD151	23.5236	82.934	10.3213	0.124452	-3.00634	2.50444e-07	1.22424e-05
	CD19	338.833	6.6396	412.653	62.1503	5.95769	2.30544e-13	4.61594e-11
	CD1C	55.4768	0	67.805	Inf	Inf	9.98412e-08	5.54859e-06
	CD22	1045.25	0	1277.52	Inf	Inf	1.31952e-22	1.13447e-19
	CD37	1380.12	117.5	1660.7	14.1336	3.82105	1.31438e-10	1.54928e-08
	CD40	135.506	20.2049	161.128	7.9747	2.99543	1.39913e-05	0.000392508
	CD59	35.894	118.819	17.4663	0.146999	-2.76612	1.56429e-07	8.16562e-06
	CD63	140.69	666.385	23.8693	0.0358191	-4.80313	1.32899e-05	0.000374991
	CD72	272.914	10.1024	331.316	32.7957	5.03543	6.97246e-11	8.7853e-09
	CD74	5582.98	884.362	6627.12	7.49367	2.90567	7.29478e-08	4.19766e-06
	CD81	183.449	11.4508	221.671	19.3587	4.27491	6.31543e-09	4.85823e-07
	CD82	148.39	1.82844	180.959	98.9693	6.62891	3.17799e-11	4.42376e-09
	CDK2AP2	78.2963	193.469	52.7024	0.272408	-1.87616	3.71111e-05	0.000889206
	CDRT4	11.161	55.8955	1.21997	0.0218259	-5.51781	3.68036e-13	7.2692e-11
	CHCHD10	45.7113	163.569	19.5206	0.119341	-3.06684	1.26265e-08	8.91543e-07
	CHD3	71.1827	2.98272	86.3383	28.9462	4.8553	4.65921e-07	2.13476e-05
	CHID1	42.9707	173.652	13.9304	0.0802205	-3.63989	8.7631e-12	1.39219e-09
	CHPF	41.8483	171.169	13.1103	0.0765924	-3.70666	5.25444e-12	8.53321e-10
	CIITA	300.244	1.82844	366.559	200.477	7.64729	7.85986e-15	1.8529e-12
	CISD2	24.6998	87.9392	10.6466	0.121068	-3.04611	2.08678e-07	1.04453e-05
	CKAP4	45.3335	170.495	17.5198	0.102758	-3.28267	7.34827e-10	7.16015e-08
	CKB	23.1826	120.065	1.65322	0.0137694	-6.18239	8.05045e-17	2.61479e-14
	CLEC17A	79.5512	0	97.2292	Inf	Inf	2.66583e-09	2.26464e-07
	CLEC2D	174.227	15.5878	209.48	13.4387	3.74832	1.08304e-07	5.90659e-06
	CLIP2	29.141	0	35.6168	Inf	Inf	2.6769e-05	0.000675743
	CLPTM1L	181.526	525.981	104.98	0.19959	-2.32489	1.96917e-07	9.95893e-06
	CMAHP	30.1191	92.6484	16.2237	0.175111	-2.51366	3.3755e-06	0.000117748
	CNPY2	60.3513	182.314	33.2485	0.182369	-2.45506	3.35696e-07	1.57766e-05
	COMMD3	117.048	462.18	40.3518	0.0873075	-3.51775	3.28219e-15	9.05141e-13
	COMMD3-BMI1	20.722	90.5339	5.20828	0.0575285	-4.11958	4.81299e-12	7.90412e-10
	COPE	125.519	318.273	82.6851	0.259793	-1.94456	4.18032e-05	0.000989668
	CORO1A	870.112	157.492	1028.47	6.53031	2.70715	7.87149e-06	0.000240215
	COTL1	250.613	18.7645	302.135	16.1014	4.00912	4.02298e-09	3.26666e-07
	COX5A	95.0741	262.949	57.7685	0.219694	-2.18643	5.40794e-06	0.000174102
	COX6B1	116.899	340.224	67.2716	0.197728	-2.33841	2.19548e-06	8.14233e-05
	COX7A2	60.7399	231.11	22.88	0.0990005	-3.33642	4.72181e-11	6.33156e-09
	COX8A	177.799	517.901	102.221	0.197375	-2.34099	1.71803e-07	8.77995e-06
	CR1	33.1867	0	40.5616	Inf	Inf	9.49335e-06	0.000286092
	CR2	129.609	0	158.411	Inf	Inf	3.06936e-05	0.000759083
	CREB3L2	26.3479	93.2305	11.485	0.12319	-3.02104	1.62183e-07	8.37621e-06
	CREG1	19.8502	86.3969	5.06203	0.0585904	-4.09319	1.03895e-11	1.61545e-09
	CRELD2	88.9591	340.776	32.9997	0.096837	-3.3683	4.91137e-13	9.38616e-11
	CTA-293F17.1	8.76701	44.6388	0.795501	0.0178208	-5.81029	7.13197e-10	6.99603e-08
	CTB-133G6.1	71.6189	0	87.5342	Inf	Inf	1.337e-07	7.13196e-06
	CTB-43E15.4	2.76898	14.0454	0.263113	0.018733	-5.73827	2.39042e-05	0.000619712
	CTC-510F12.6	12.5376	62.6371	1.40438	0.0224209	-5.47901	1.18425e-13	2.50855e-11
	CTD-2369P2.12	6.59505	36.2728	0	0	-Inf	4.52707e-15	1.16084e-12
	CTHRC1	14.8601	80.1354	0.354467	0.00442336	-7.82064	7.10018e-08	4.10183e-06
	CTSC	32.7682	98.4297	18.1767	0.184667	-2.437	2.58063e-05	0.000659233
	CTSD	85.1201	224.082	54.2397	0.242053	-2.04661	3.50641e-05	0.000848505
	CTSF	14.7295	51.3804	6.5849	0.12816	-2.96399	2.36868e-05	0.00061717
	CUTA	200.235	778.144	71.811	0.092285	-3.43776	5.09127e-15	1.283e-12
	CXCL12	10.7942	59.3683	0	0	-Inf	1.55664e-10	1.79148e-08
	CYB561	9.65799	42.5243	2.35438	0.0553655	-4.17487	1.8409e-08	1.23994e-06
	CYB561A3	308.383	20.879	372.273	17.83	4.15623	2.34842e-09	2.01909e-07
	CYBB	141.069	8.46804	170.536	20.1388	4.3319	1.65784e-08	1.13229e-06
	CYFIP2	54.4373	5.48532	65.3155	11.9073	3.57378	2.15995e-05	0.000572954
	CYP4F35P	7.71845	40.5018	0.43326	0.0106973	-6.54661	1.15044e-09	1.05093e-07
	DAD1	149.559	466.264	79.1795	0.169817	-2.55795	8.68645e-08	4.94013e-06
	DANCR	86.1819	273.552	44.5441	0.162836	-2.61851	3.63534e-05	0.000873917
	DBN1	5.31975	22.9936	1.39224	0.0605491	-4.04575	1.08577e-05	0.000318028
	DBNL	251.606	29.3471	300.996	10.2564	3.35846	2.50191e-07	1.22424e-05
	DCK	104.561	11.2567	125.295	11.1307	3.47647	4.8941e-06	0.000162205
	DENND6B	18.5285	68.3065	7.46667	0.109311	-3.19349	7.09756e-08	4.10183e-06
	DEPTOR	8.53955	43.8726	0.687767	0.0156765	-5.99526	1.40658e-12	2.50714e-10
	DERL2	68.9347	227.065	33.7946	0.148833	-2.74824	3.32185e-08	2.03147e-06
	DERL3	215.02	828.636	78.6612	0.0949285	-3.39701	3.50428e-15	9.38555e-13
	DGKD	182.24	32.8099	215.447	6.56653	2.71513	2.12127e-05	0.000564746
	DNAJB11	114.367	390.88	52.919	0.135384	-2.88487	7.0307e-08	4.09405e-06
	DNAJB9	78.9382	362.165	15.9988	0.0441754	-4.50061	3.96002e-10	4.19418e-08
	DNAJC1	26.1061	106.694	8.1977	0.0768339	-3.70211	1.7738e-11	2.61878e-09
	DNAJC25	13.3519	49.5519	5.30748	0.107109	-3.22284	6.15406e-06	0.000195114
	DNAJC3	27.3168	101.699	10.7875	0.106073	-3.23687	1.94523e-08	1.30419e-06
	DNAJC9-AS1	16.145	62.8311	5.77032	0.0918385	-3.44476	4.28128e-06	0.000144182
	DPM3	66.6559	310.193	12.5366	0.0404156	-4.62894	4.71491e-21	3.28157e-18
	DUSP1	136.288	588.628	35.7677	0.0607644	-4.04063	9.90517e-19	4.9922e-16
	DUSP26	3.95498	21.3592	0.0873811	0.00409104	-7.93332	4.57664e-09	3.67539e-07
	DUSP5	110.824	592.275	3.8345	0.00647418	-7.27109	3.23869e-50	1.8663e-46
	EDF1	281.496	822.362	161.303	0.196146	-2.35	4.91691e-07	2.21125e-05
	EIF2AK4	32.5671	127.103	11.5592	0.0909437	-3.45888	1.03249e-09	9.7993e-08
	EMC7	37.2474	124.406	17.8788	0.143713	-2.79873	3.48881e-07	1.63437e-05
	EMILIN1	3.52094	18.5705	0.176594	0.00950942	-6.71643	5.97361e-07	2.63778e-05
	EPB41L1	2.6441	13.7593	0.174056	0.01265	-6.30472	2.35837e-05	0.000616637
	ERGIC3	150.272	403.995	93.8884	0.2324	-2.10532	5.58947e-06	0.000178765
	ERLEC1	60.9569	170.679	36.5741	0.214286	-2.22239	8.39911e-06	0.000254692
	ERN1	20.8077	90.5339	5.31294	0.0586846	-4.09087	6.07783e-12	9.76193e-10
	ETS1	378.895	17.6102	459.181	26.0747	4.70458	1.73183e-11	2.58289e-09
	EVL	247.941	27.3246	296.967	10.8681	3.44203	2.90226e-07	1.3908e-05
	FAM129C	221.558	0	270.793	Inf	Inf	6.27837e-08	3.70731e-06
	FAM174A	8.68604	34.0562	3.04822	0.0895056	-3.48188	2.55214e-06	9.27913e-05
	FAM21D	6.22732	34.2503	0	0	-Inf	5.33077e-15	1.32058e-12
	FAM3C2	49.8583	0	60.9379	Inf	Inf	2.76806e-07	1.34412e-05
	FAM46C	112.575	437.315	40.4107	0.0924063	-3.43587	1.53032e-06	5.99655e-05
	FAM53B	96.2816	11.9309	115.026	9.64106	3.26919	1.07918e-05	0.000316733
	FAM65B	215.957	1.15428	263.691	228.447	7.83571	1.13359e-09	1.04833e-07
	FBP1	25.2126	129.687	1.99595	0.0153905	-6.02182	1.67939e-24	1.6364e-21
	FBXW7	57.3762	179.811	30.1684	0.167778	-2.57538	8.81837e-08	4.97642e-06
	FCRL1	441.747	1.15428	539.657	467.527	8.86891	7.33711e-07	3.12651e-05
	FGD2	247.136	17.5082	298.165	17.03	4.09	1.6352e-06	6.2895e-05
	FKBP11	148.988	667.701	33.7186	0.0504995	-4.30759	7.54279e-22	6.12475e-19
	FKBP2	186.109	883.407	31.1542	0.035266	-4.82558	1.62363e-27	2.3731e-24
	FN3K	3.80689	18.1824	0.612331	0.0336771	-4.89209	4.03862e-06	0.000136957
	FNBP1	157.675	9.42828	190.619	20.2178	4.33755	3.26976e-08	2.00802e-06
	FNDC3A	27.9734	89.2776	14.3502	0.160737	-2.63723	2.1603e-06	8.03434e-05
	FNDC3B	14.7965	55.4154	5.7701	0.104125	-3.26362	2.88513e-07	1.3908e-05
	FOS	168.567	753.934	38.485	0.0510456	-4.29207	4.33535e-21	3.16828e-18
	FOSB	232.006	1259.8	3.60743	0.00286349	-8.44801	6.11168e-17	2.03019e-14
	FOXH1	8.27867	31.0735	3.21315	0.103405	-3.27362	3.81189e-05	0.000908884
	FOXO3	19.345	64.5576	9.29771	0.144022	-2.79564	4.9948e-06	0.000164794
	FRZB	92.2021	501.271	1.29792	0.00258926	-8.59324	4.2275e-57	6.17891e-53
	FTH1	707.828	2715.5	261.679	0.0963649	-3.37535	3.65333e-10	3.95534e-08
	FTL	1043.63	3474.79	503.367	0.144863	-2.78724	3.03541e-10	3.31087e-08
	FUCA2	19.6889	76.1004	7.15301	0.0939944	-3.41128	7.79617e-09	5.75499e-07
	FUT8	37.7728	114.59	20.7024	0.180665	-2.46861	5.28323e-06	0.000171599
	G0S2	3.24149	17.4162	0.0915543	0.00525685	-7.57159	1.12713e-05	0.000326866
	G6PC3	25.7757	86.3969	12.3043	0.142416	-2.81182	7.10201e-07	3.04408e-05
	GABARAP	290.26	768.387	184.01	0.239476	-2.06205	1.3149e-05	0.000373175
	GABARAPL1	13.4532	61.4828	2.77991	0.0452144	-4.46707	2.74157e-10	3.05884e-08
	GADD45A	28.8804	123.814	7.78403	0.0628687	-3.99151	5.9696e-07	2.63778e-05
	GAPT	85.3826	0	104.357	Inf	Inf	1.25873e-09	1.12869e-07
	GAS2	5.60106	29.6332	0.2606	0.0087942	-6.82923	9.92669e-11	1.21923e-08
	GCSH	7.29842	29.153	2.44185	0.0837596	-3.5776	2.70112e-05	0.000680681
	GGA2	428.261	45.7931	513.254	11.2081	3.48647	1.55952e-07	8.16562e-06
	GGH	15.9573	65.2317	5.00747	0.0767643	-3.70342	8.65859e-09	6.35949e-07
	GLA	27.2083	90.8199	13.0724	0.143938	-2.79649	3.13069e-07	1.49537e-05
	GLT8D1	44.2948	132.966	24.5901	0.184935	-2.43491	3.89418e-06	0.000132984
	GMIP	97.0843	8.274	116.82	14.1189	3.81956	2.05546e-06	7.68351e-05
	GNG5	66.9034	201.569	36.9778	0.18345	-2.44654	1.16153e-06	4.70276e-05
	GPR18	44.7555	0	54.7012	Inf	Inf	2.0127e-05	0.000538785
	GSTM2	46.7519	159.699	21.6526	0.135584	-2.88274	1.32368e-05	0.000374214
	GSTP1	265.256	1019.42	97.6647	0.0958044	-3.38376	2.68451e-15	7.6935e-13
	GYLTL1B	47.992	0	58.6569	Inf	Inf	3.80691e-05	0.000908884
	H1FX	197.43	954.776	29.1308	0.0305106	-5.03454	1.09868e-10	1.32714e-08
	H1FX-AS1	4.91827	22.3194	1.05135	0.0471047	-4.40798	2.67786e-06	9.59303e-05
	HCG25	20.8401	66.284	10.7414	0.162052	-2.62548	2.72274e-05	0.000683774
	HDLBP	142.34	398.092	85.5058	0.214789	-2.21901	5.86744e-06	0.000186838
	HERPUD1	626.904	2832.49	136.775	0.0482878	-4.3722	1.13696e-08	8.18614e-07
	HEY2	7.05006	38.7753	0	0	-Inf	1.42545e-15	4.25191e-13
	HHEX	93.0021	0	113.669	Inf	Inf	5.07768e-10	5.2635e-08
	HID1	34.2366	153.651	7.70001	0.0501136	-4.31865	1.30844e-15	3.98419e-13
	HINT2	26.2464	83.8022	13.4562	0.160571	-2.63871	6.33139e-06	0.000200302
	HIP1R	218.424	32.2278	259.801	8.06138	3.01103	9.637e-06	0.000289824
	HIST1H2BK	60.8969	195.419	31.0031	0.158649	-2.65609	1.08933e-06	4.4474e-05
	HIST2H2BE	11.6328	44.7408	4.2755	0.0955617	-3.38742	4.39763e-06	0.00014776
	HLA-DMA	357.113	54.6591	424.325	7.76311	2.95663	3.77071e-07	1.74961e-05
	HLA-DMB	528.568	8.46804	644.146	76.0679	6.24922	3.53178e-15	9.38555e-13
	HLA-DOA	197.383	0	241.245	Inf	Inf	9.84211e-14	2.11547e-11
	HLA-DPA1	1121.99	11.4508	1368.77	119.535	6.9013	2.8566e-18	1.30475e-15
	HLA-DPB1	931.509	9.62232	1136.37	118.098	6.88384	1.03125e-17	3.9665e-15
	HLA-DQA1	425.416	1.82844	519.546	284.147	8.1505	5.03975e-09	3.96027e-07
	HLA-DQA2	61.9134	0	75.672	Inf	Inf	7.86757e-07	3.3139e-05
	HLA-DQB1	235.052	9.1422	285.254	31.2019	4.96356	3.79549e-10	4.07904e-08
	HLA-DRA	2960.05	27.7127	3611.68	130.326	7.02598	1.99045e-20	1.21219e-17
	HLA-DRB1	1035.4	11.4508	1262.94	110.293	6.7852	7.68457e-18	3.20908e-15
	HLA-DRB5	265.693	0	324.736	Inf	Inf	2.51776e-05	0.000646741
	HM13	136.371	503.885	54.7005	0.108557	-3.20347	1.51147e-11	2.32544e-09
	HMGN3	85.9066	221.754	55.7184	0.251263	-1.99273	1.03795e-05	0.000307721
	HOMER3	53.4993	263.502	6.83213	0.0259282	-5.26933	1.05286e-08	7.65599e-07
	HSD17B8	24.4174	94.5788	8.82598	0.0933188	-3.42169	6.43327e-09	4.92297e-07
	HSP90B1	602.885	1889.34	317.005	0.167786	-2.5753	1.14042e-09	1.04833e-07
	HSPA13	39.253	113.241	22.8111	0.201438	-2.31159	1.51347e-05	0.00041975
	HSPA5	314.602	1113.83	136.996	0.122995	-3.02332	2.5195e-06	9.18328e-05
	HSPB1	28.1868	110.831	9.82145	0.0886167	-3.49628	1.10857e-10	1.32811e-08
	HYI	32.9213	136.235	9.96278	0.0731294	-3.7734	2.4927e-12	4.28627e-10
	IGF1	3.38627	15.8738	0.61125	0.0385067	-4.69875	2.79222e-05	0.000697626
	IGHM	43148.5	213133	5374.04	0.0252144	-5.30961	3.16332e-18	1.40106e-15
	IGHV1-18	459.283	14.0454	558.224	39.7443	5.31268	2.54458e-08	1.63121e-06
	IGHV1-24	151.522	5.96544	183.868	30.8223	4.9459	4.46677e-06	0.000149503
	IGHV1-46	170.927	4.137	207.992	50.276	5.6518	5.17933e-08	3.08984e-06
	IGHV1-69	520.097	5.96544	634.349	106.337	6.7325	2.19208e-08	1.45634e-06
	IGHV3-11	209.168	16.548	251.973	15.2268	3.92854	2.21441e-05	0.000586336
	IGHV3-13	69.8314	4.137	84.4302	20.4086	4.3511	5.28236e-06	0.000171599
	IGHV3-15	302.266	27.8047	363.258	13.0646	3.70759	5.27966e-08	3.13689e-06
	IGHV3-21	499.546	43.9746	600.784	13.6621	3.77211	3.14697e-06	0.000110834
	IGHV3-23	1013.87	24.1478	1233.81	51.094	5.67508	7.24342e-13	1.32337e-10
	IGHV3-30	742.339	54.3532	895.224	16.4705	4.04181	1.69173e-07	8.67592e-06
	IGHV3-33	370.125	4.61712	451.349	97.7556	6.61111	2.31423e-05	0.000608359
	IGHV3-48	403.782	12.411	490.754	39.5418	5.30531	2.84001e-10	3.12102e-08
	IGHV3-53	113.593	0	138.835	Inf	Inf	1.00357e-08	7.33408e-07
	IGHV3-66	91.9358	4.137	111.447	26.939	4.75162	2.30166e-05	0.000606146
	IGHV3-72	82.8233	8.46804	99.3467	11.732	3.55237	1.01886e-05	0.000303294
	IGHV4-34	320.895	14.9136	388.891	26.0762	4.70466	1.19528e-10	1.42034e-08
	IGHV4-39	670.782	17.0281	816.061	47.9243	5.58269	4.82738e-08	2.90358e-06
	IGHV4-59	555.604	29.6332	672.486	22.6937	4.50422	5.92186e-06	0.000188161
	IGHV4-61	89.7175	2.30856	109.142	47.277	5.56307	3.45702e-06	0.000120304
	IGHV5-51	546.352	20.685	663.167	32.0603	5.00272	4.8865e-06	0.000162205
	IGHV6-1	81.6344	8.274	97.9367	11.8367	3.56519	1.07255e-05	0.000316633
	IGJ	17713.5	91788.2	1252.42	0.0136447	-6.19552	8.542e-34	1.56062e-30
	IGKC	47903.6	249839	3029	0.0121238	-6.36602	3.83066e-50	1.8663e-46
	IGKV1-12	240.466	12.8911	291.038	22.5766	4.49676	1.00217e-05	0.000299545
	IGKV1-16	183.164	10.5826	221.515	20.9321	4.38764	1.48474e-08	1.02809e-06
	IGKV1-27	184.205	20.2049	220.649	10.9206	3.44898	6.43228e-07	2.79559e-05
	IGKV1-8	50.5573	1.15428	61.5357	53.3109	5.73636	2.23204e-06	8.21749e-05
	IGKV2-28	628.111	45.599	757.558	16.6135	4.05428	4.94348e-09	3.90562e-07
	IGKV3-11	739.081	71.6773	887.393	12.3804	3.62998	8.81131e-08	4.97642e-06
	IGKV3-15	716.834	42.8104	866.617	20.2432	4.33936	2.83116e-10	3.12102e-08
	IGLC1	515.287	1431.89	311.597	0.217612	-2.20017	6.00588e-07	2.64403e-05
	IGLV1-44	468.531	32.4218	565.445	17.4402	4.12435	1.15586e-06	4.6928e-05
	IGLV2-14	946.611	81.8718	1138.78	13.9093	3.79797	8.56937e-08	4.89257e-06
	IGLV2-8	266.228	17.7023	321.456	18.159	4.18262	1.02451e-05	0.000304354
	IGLV3-19	286.588	39.1535	341.573	8.72395	3.12498	5.39185e-06	0.000173967
	IGLV3-25	291.545	23.9538	351.009	14.6536	3.87318	5.18013e-06	0.00016938
	IGLV7-43	91.4333	4.137	110.832	26.7906	4.74365	1.90012e-06	7.13936e-05
	IGLV7-46	111.457	3.46284	135.456	39.1169	5.28972	3.29936e-05	0.000802386
	IKZF3	34.3685	0	42.0059	Inf	Inf	7.09987e-06	0.000219855
	IL4R	492.926	7.31376	600.84	82.1521	6.36023	6.64747e-07	2.86606e-05
	IL6ST	12.5495	43.6786	5.63197	0.128941	-2.95521	1.2565e-05	0.00035869
	INPP5D	362.842	28.6729	437.102	15.2444	3.93021	4.5202e-09	3.65013e-07
	INSR	7.28003	32.6159	1.64985	0.0505842	-4.30517	3.22942e-07	1.52755e-05
	IRF4	172.479	672.082	61.4566	0.0914421	-3.451	2.04484e-08	1.36472e-06
	IRF8	375.157	0	458.526	Inf	Inf	4.2627e-17	1.5196e-14
	ISCU	137.777	378.989	84.1741	0.222101	-2.17071	5.55479e-06	0.000178437
	ITGA8	8.56235	46.2831	0.179949	0.00388801	-8.00675	1.53851e-06	6.01254e-05
	ITGB2	161.08	15.1076	193.518	12.8093	3.67912	1.26078e-07	6.77482e-06
	ITGB2-AS1	39.466	1.15428	47.9797	41.5668	5.37736	1.90144e-05	0.000513704
	JAK1	182.412	33.096	215.594	6.5142	2.70359	4.04712e-05	0.000960272
	JAK3	92.9232	7.11972	111.991	15.7296	3.97541	1.25218e-06	4.97379e-05
	JTB	137.031	394.261	79.8688	0.202578	-2.30345	2.42433e-07	1.19709e-05
	KDELR1	64.5914	212.141	31.8025	0.149912	-2.73781	1.25242e-08	8.88609e-07
	KDELR2	37.4523	127.573	17.4256	0.136593	-2.87204	3.18447e-08	1.98061e-06
	KDELR3	5.47807	26.1703	0.879792	0.033618	-4.89462	4.45076e-07	2.04567e-05
	KIAA0125	66.3718	0	81.1211	Inf	Inf	1.71938e-08	1.16497e-06
	KIAA0226L	122.677	0	149.938	Inf	Inf	2.39239e-11	3.42816e-09
	KIAA0922	93.856	7.31376	113.088	15.4623	3.95068	1.07667e-05	0.000316633
	KIF21B	39.64	1.82844	48.0426	26.2752	4.71563	1.84454e-05	0.000500182
	KLF2	174.392	623.102	74.6789	0.11985	-3.0607	1.56291e-05	0.000431008
	KLF6	114.946	324.442	68.3907	0.210795	-2.24609	1.50745e-05	0.000418875
	KRTCAP2	189.705	865.747	39.4733	0.0455945	-4.455	3.91671e-10	4.17859e-08
	LAG3	20.1986	109.89	0.267086	0.00243048	-8.68454	3.63396e-05	0.000873917
	LARP1B	17.2225	63.4033	6.96013	0.109775	-3.18737	4.24409e-07	1.96303e-05
	LAT2	202.832	25.6902	242.197	9.42761	3.23689	1.01308e-06	4.18284e-05
	LBH	204.054	3.65688	248.586	67.9777	6.08699	6.58023e-10	6.49842e-08
	LCP1	639.94	65.6298	767.565	11.6954	3.54787	2.55229e-05	0.000653548
	LGALS9	159.916	24.3419	190.044	7.80728	2.96482	1.09712e-05	0.000319434
	LILRB1	74.6465	5.29128	90.0588	17.0202	4.08918	3.71971e-06	0.000127923
	LINC00152	15.4452	58.112	5.96373	0.102625	-3.28455	4.44354e-07	2.04567e-05
	LINC00493	59.2717	170.209	34.6189	0.203391	-2.29767	1.64521e-05	0.000450815
	LINC00926	348.632	0	426.106	Inf	Inf	3.34205e-05	0.000810382
	LINC01023	9.52857	44.5467	1.74675	0.0392116	-4.67258	1.64625e-09	1.44949e-07
	LL22NC03-N14H11.1	3.21015	16.0679	0.352876	0.0219616	-5.50887	1.26227e-05	0.000359636
	LMNA	80.8925	432.228	2.81793	0.00651954	-7.26102	2.78359e-08	1.76126e-06
	LPAR5	36.6967	0	44.8515	Inf	Inf	4.17888e-06	0.000141059
	LSM5	36.9168	115.172	19.5268	0.169545	-2.56026	5.63108e-06	0.000179703
	LTB	436.907	48.4997	523.22	10.7881	3.43137	8.06835e-07	3.38871e-05
	LY86	65.6239	4.137	79.2877	19.1655	4.26044	3.95306e-06	0.000134367
	LYL1	78.4024	7.11972	94.243	13.2369	3.72649	6.47653e-06	0.000204011
	MACROD1	6.55218	32.1358	0.866941	0.0269775	-5.2121	1.32916e-08	9.33993e-07
	MAFF	7.24731	33.5761	1.39646	0.041591	-4.58758	2.2945e-08	1.50387e-06
	MANF	179.134	827.788	34.9881	0.042267	-4.56432	4.30215e-25	4.49144e-22
	MAP4K3	9.77232	40.8899	2.85731	0.0698783	-3.83901	3.19436e-07	1.51662e-05
	MAP4K4	143.889	25.6902	170.156	6.62338	2.72757	3.07895e-05	0.000760169
	2016-03-01	56.6153	1.15428	68.94	59.7255	5.90028	7.79587e-07	3.29319e-05
	MARCKS	51.0028	218.485	13.7846	0.0630918	-3.9864	7.07728e-13	1.30939e-10
	MDK	80.5755	437.226	1.31985	0.00301868	-8.37186	1.60758e-07	8.33204e-06
	MEI1	56.8243	196.665	25.7485	0.130925	-2.93318	1.46171e-08	1.01735e-06
	MERTK	4.00699	21.6452	0.0873811	0.00403696	-7.95251	1.37698e-06	5.41021e-05
	METRN	6.92069	28.2848	2.1731	0.0768293	-3.7022	6.81715e-06	0.000211999
	METRNL	24.1287	89.2776	9.6512	0.108103	-3.20952	2.2209e-06	8.19715e-05
	METTL1	14.6477	49.1639	6.97743	0.141922	-2.81683	2.02516e-05	0.000541129
	MGAT5	57.96	2.98272	70.1772	23.5279	4.5563	3.28517e-06	0.000115146
	MGST3	25.4795	107.266	7.30471	0.068099	-3.87622	7.46984e-06	0.000229851
	MICAL3	74.4571	4.137	90.0838	21.7751	4.44461	1.19969e-06	4.83048e-05
	MIF	132.468	345.505	85.1266	0.246383	-2.02103	2.32624e-05	0.000610419
	MIR22HG	15.2638	71.7793	2.70479	0.037682	-4.72998	2.41643e-08	1.56971e-06
	MIR24-2	22.2216	113.629	1.90873	0.0167978	-5.89558	5.68821e-21	3.77904e-18
	MLLT3	19.5078	97.0814	2.26918	0.023374	-5.41895	2.82011e-17	1.05689e-14
	MPC1	45.8769	169.127	18.488	0.109315	-3.19344	4.76534e-07	2.16979e-05
	MPEG1	91.2903	1.82844	111.171	60.8009	5.92602	6.56694e-09	4.99908e-07
	MRPL21	36.7097	107.184	21.0487	0.19638	-2.34828	2.67255e-05	0.000675743
	MS4A1	1933.86	132.262	2334.21	17.6484	4.14147	1.05295e-09	9.92901e-08
	MT-ATP6	18084.8	79108.6	4523.98	0.057187	-4.12817	3.7575e-06	0.000128919
	MT-CO1	20596.6	64090.1	10931.4	0.170563	-2.55163	1.38043e-05	0.000388008
	MT-CO2	18743	81770.4	4736.95	0.0579298	-4.10955	1.43193e-05	0.000399535
	MT-CYB	10455.8	45906.9	2577.81	0.0561529	-4.1545	1.25165e-06	4.97379e-05
	MT-ND1	12527.1	58343.5	2345.67	0.0402044	-4.6365	1.72163e-08	1.16497e-06
	MT-ND2	18130.2	88272.1	2543.05	0.0288092	-5.11733	3.5764e-11	4.93138e-09
	MT-ND3	26033.1	131869	2514.02	0.0190645	-5.71296	1.70861e-06	6.4865e-05
	MT-ND4	16528	71244.4	4368.78	0.061321	-4.02747	1.98012e-06	7.42089e-05
	MT-ND4L	9995.97	39398.1	3462.17	0.0878765	-3.50838	1.73749e-07	8.84848e-06
	MT-ND5	5760.83	21595.2	2242.09	0.103823	-3.2678	1.39417e-10	1.63018e-08
	MT-ND6	7875.58	34719.6	1910.23	0.0550187	-4.18393	2.09412e-18	9.87343e-16
	MTATP6P1	1259.13	5162.76	391.662	0.075863	-3.72046	1.86971e-06	7.04321e-05
	MTND2P28	375.136	1880.5	40.6107	0.0215957	-5.53311	7.85737e-11	9.81567e-09
	MYH9	326.646	53.4949	387.346	7.2408	2.85615	4.46995e-06	0.000149503
	MYO1G	125.432	15.1076	149.948	9.92534	3.31112	1.65312e-06	6.32514e-05
	MZB1	493.451	1891.71	182.727	0.0965934	-3.37193	5.91376e-14	1.30614e-11
	NAPSB	229.661	2.98272	280.034	93.8854	6.55283	1.28581e-12	2.32018e-10
	NCF1	246.346	36.2728	293.029	8.0785	3.01409	2.90841e-06	0.000103429
	NCF1B	130.566	22.0333	154.685	7.0205	2.81157	3.16119e-05	0.000775234
	NCF1C	146.097	22.7075	173.517	7.6414	2.93384	1.09122e-05	0.000318349
	NDE1	51.9532	4.137	62.579	15.1267	3.91902	3.21686e-05	0.000784936
	NDUFA1	78.7174	230.14	45.0681	0.195829	-2.35233	1.27279e-06	5.0415e-05
	NDUFA11	90.648	260.937	52.8061	0.202371	-2.30493	3.53969e-06	0.000122281
	NDUFA3	46.3015	150.382	23.1724	0.15409	-2.69816	2.82974e-07	1.36952e-05
	NDUFB1	111.763	299.416	70.0618	0.233995	-2.09545	1.21656e-05	0.000348653
	NDUFB5	54.0799	147.206	33.3853	0.226794	-2.14055	3.1943e-05	0.000780735
	NDUFC1	38.0196	106.602	22.7791	0.213685	-2.22645	2.9556e-05	0.000732188
	NDUFS5	123.14	326.925	77.8546	0.238142	-2.07011	7.87241e-06	0.000240215
	NDUFS8	46.9365	134.591	27.4578	0.20401	-2.29329	2.26008e-06	8.29984e-05
	NEB	7.18777	33.29	1.38727	0.0416722	-4.58477	1.07595e-07	5.88994e-06
	NENF	30.3873	142.782	5.41063	0.0378942	-4.72188	5.64697e-17	1.91944e-14
	NEU1	28.3784	84.7625	15.8486	0.186977	-2.41907	1.95241e-05	0.000525532
	NFIL3	11.3001	47.7235	3.20595	0.0671776	-3.89588	1.60376e-07	8.33204e-06
	NLRC3	42.3008	1.82844	51.2946	28.0538	4.81012	1.07537e-05	0.000316633
	NME4	30.3323	100.064	14.8363	0.148268	-2.75372	1.64361e-06	6.30525e-05
	NMRK1	20.1169	63.9755	10.3706	0.162103	-2.62502	1.46361e-05	0.000407468
	NOL3	5.25413	22.9936	1.31204	0.0570611	-4.13135	7.91121e-06	0.000240896
	NPC2	92.3142	302.869	45.5242	0.15031	-2.73399	4.71098e-09	3.76261e-07
	NR4A1	162.723	826.927	15.1215	0.0182864	-5.77309	1.20483e-06	4.83785e-05
	NR4A2	66.9139	364.504	0.782807	0.0021476	-8.86306	6.74461e-06	0.000210639
	NT5DC2	57.1404	206.38	23.9761	0.116175	-3.10563	9.81076e-10	9.43382e-08
	NUCB2	185.733	956.537	14.443	0.0150993	-6.04938	6.29045e-08	3.70731e-06
	ORAOV1	45.8733	132.292	26.6691	0.201593	-2.31048	1.01633e-05	0.000303157
	OST4	226.343	740.102	112.174	0.151565	-2.72199	6.81959e-09	5.13789e-07
	OSTC	97.1195	328.375	45.7294	0.13926	-2.84415	2.27636e-09	1.96871e-07
	P2RX5	247.543	26.3644	296.694	11.2536	3.49232	1.23997e-07	6.71238e-06
	P4HB	344.499	1153.9	164.632	0.142674	-2.80921	5.11626e-10	5.26615e-08
	PACSIN3	2.54215	13.5653	0.0925683	0.00682391	-7.19519	2.5057e-06	9.15581e-05
	PAM	8.33982	36.0787	2.17562	0.0603022	-4.05165	2.57388e-07	1.25399e-05
	PARVG	224.618	18.7645	270.363	14.4082	3.84882	1.3376e-08	9.35421e-07
	PAX5	164.61	7.11972	199.607	28.0359	4.8092	3.06186e-09	2.55727e-07
	PCAT6	3.63359	18.8566	0.250703	0.0132953	-6.23294	2.14171e-07	1.06837e-05
	PDIA5	18.8265	67.3463	8.04432	0.119447	-3.06556	3.72852e-07	1.74109e-05
	PDIA6	229.474	626.709	141.199	0.225302	-2.15007	1.03808e-06	4.26195e-05
	PDLIM3	16.8187	92.0862	0.0925683	0.00100524	-9.95825	2.45233e-07	1.20684e-05
	PELI1	71.3688	250.17	31.6352	0.126455	-2.98331	1.1103e-05	0.000322626
	PER1	64.6223	309.601	10.1826	0.0328896	-4.92623	2.03223e-24	1.85644e-21
	PET100	38.7947	129.309	18.6803	0.144462	-2.79123	1.52084e-07	8.02475e-06
	PFDN6	68.9734	192.426	41.5395	0.215872	-2.21175	9.66611e-06	0.000289903
	PFKP	46.4104	0	56.7238	Inf	Inf	5.34478e-07	2.38897e-05
	PHPT1	34.6126	129.401	13.5484	0.104701	-3.25566	6.26548e-10	6.22968e-08
	PHYHD1	12.64	64.0775	1.20949	0.0188755	-5.72734	3.83547e-15	1.00106e-12
	PIGP	15.5556	58.3981	6.03503	0.103343	-3.27449	1.94206e-07	9.85595e-06
	PIK3C2B	93.1451	2.98272	113.181	37.9456	5.24586	3.10026e-08	1.93647e-06
	PIK3CD	166.803	8.94816	201.882	22.5613	4.49578	7.20168e-09	5.34314e-07
	PKIG	66.1173	7.31376	79.1847	10.8268	3.43654	1.17299e-05	0.000338154
	PLEK	95.1327	15.7818	112.766	7.14534	2.837	2.4084e-05	0.000621929
	PLEKHA2	152.096	23.3816	180.7	7.72827	2.95015	7.34881e-06	0.000226604
	PLEKHF2	108.384	2.98272	131.807	44.1901	5.46565	6.21795e-09	4.80855e-07
	PLEKHG1	33.3901	0	40.8102	Inf	Inf	9.03047e-06	0.00027327
	PLEKHH3	13.334	67.8363	1.22238	0.0180196	-5.79429	6.38679e-06	0.000201618
	PNRC2	203.223	32.1358	241.242	7.50696	2.90823	7.25136e-06	0.000224072
	POLR2K	52.9194	156.828	29.8286	0.1902	-2.39441	3.50469e-06	0.000121674
	POU2F2	124.891	13.7593	149.587	10.8717	3.44251	1.73012e-06	6.53423e-05
	PPP1R2	58.2419	168.187	33.8098	0.201025	-2.31455	1.18941e-05	0.000341539
	PRDM5	3.88348	21.3592	0	0	-Inf	5.77985e-10	5.90757e-08
	PRDX4	114.416	539.516	19.949	0.0369757	-4.75728	1.77203e-10	2.02343e-08
	PRDX5	114.6	305.566	72.1635	0.236164	-2.08214	7.56933e-06	0.000231936
	PREX1	55.5142	1.82844	67.4443	36.8863	5.20501	2.36886e-05	0.00061717
	PSAP	454.848	1371.32	251.188	0.183172	-2.44873	2.22826e-08	1.47368e-06
	PSENEN	38.117	146.439	14.0454	0.0959126	-3.38214	4.28884e-10	4.47755e-08
	PTPRC	398.436	11.9309	484.326	40.5943	5.34321	1.97754e-12	3.44093e-10
	PXK	62.51	2.98272	75.7383	25.3924	4.66632	1.62725e-06	6.27543e-05
	PYCR1	17.4917	57.8259	8.52848	0.147485	-2.76136	2.67129e-05	0.000675743
	QPRT	7.3088	34.2503	1.32181	0.0385927	-4.69553	1.49122e-08	1.02809e-06
	RAB13	10.3045	45.9871	2.37502	0.0516453	-4.27522	2.77411e-09	2.33025e-07
	RAB26	6.76466	34.0562	0.699868	0.0205504	-5.60469	6.70833e-09	5.08025e-07
	RAB7L1	52.0849	1.82844	63.253	34.594	5.11245	1.69969e-06	6.47971e-05
	RABAC1	168.049	590.282	74.219	0.125735	-2.99154	1.44024e-10	1.67068e-08
	RAC2	471.857	97.0814	555.14	5.7183	2.51559	1.9121e-05	0.000515633
	RASGRP2	444.941	5.96544	542.491	90.9389	6.50683	6.09637e-11	7.81619e-09
	RASSF2	92.6111	8.46804	111.31	13.1447	3.71641	1.30141e-06	5.14091e-05
	RCN1	12.5771	44.5467	5.4727	0.122853	-3.02499	1.72563e-05	0.000469681
	RCSD1	205.158	31.2676	243.801	7.79724	2.96296	9.34669e-06	0.000282255
	RFTN1	179.892	0	219.867	Inf	Inf	3.09717e-05	0.000762092
	RFX5	189.495	25.1081	226.025	9.0021	3.17026	6.90752e-06	0.000214353
	RGS1	897.42	4780.29	34.5605	0.00722979	-7.11183	2.87546e-06	0.000102507
	RHEB	43.4953	152.701	19.2274	0.125916	-2.98947	2.87797e-05	0.000717823
	RHOB	289.509	1532.26	13.3428	0.00870795	-6.84345	2.74629e-06	9.81412e-05
	RNA28S5	12884.9	36769.1	7577.25	0.206077	-2.27875	6.37464e-07	2.78125e-05
	RNASE6	48.8684	1.82844	59.3217	32.4439	5.01988	3.04382e-06	0.00010772
	RNF11	26.2766	84.7625	13.2798	0.15667	-2.6742	3.13453e-06	0.000110663
	ROMO1	81.5635	263.634	41.1035	0.155912	-2.6812	8.85706e-08	4.97903e-06
	RP1-257A7.5	123.735	623.99	12.5673	0.0201402	-5.63378	1.45816e-07	7.72191e-06
	RP11-103G8.2	4.59292	22.5134	0.610589	0.0271211	-5.20444	5.45826e-07	2.43225e-05
	RP11-1100L3.8	306.886	1672.14	3.49615	0.00209083	-8.90171	2.1001e-11	3.0695e-09
	RP11-110I1.6	36.4625	184.817	3.49497	0.0189105	-5.72467	2.35955e-26	2.65286e-23
	RP11-111M22.3	18.9611	80.2374	5.34414	0.0666041	-3.90825	6.25426e-11	7.94889e-09
	RP11-140K17.3	11.3151	43.0044	4.27304	0.099363	-3.33115	1.31222e-06	5.16967e-05
	RP11-16E12.2	27.8077	100.544	11.6441	0.115811	-3.11016	6.45326e-08	3.77283e-06
	RP11-279O9.4	4.95208	26.4564	0.173349	0.00655225	-7.25379	8.4967e-11	1.05244e-08
	RP11-282O18.6	3.00873	16.548	0	0	-Inf	2.9778e-08	1.86796e-06
	RP11-305K5.1	6.97151	35.2105	0.696173	0.0197717	-5.66042	2.6821e-08	1.70442e-06
	RP11-307C12.12	9.58453	40.8899	2.62779	0.0642651	-3.95982	1.53393e-07	8.06473e-06
	RP11-316M1.12	30.6092	123.344	10.0015	0.0810865	-3.6244	4.7767e-11	6.34693e-09
	RP11-325K4.2	31.6259	141.914	7.11733	0.0501523	-4.31754	5.48364e-15	1.33581e-12
	RP11-325K4.3	13.982	53.0148	5.30804	0.100124	-3.32014	1.55798e-06	6.0724e-05
	RP11-326G21.1	6.97501	34.0562	0.956956	0.0280993	-5.15332	2.31194e-08	1.50854e-06
	RP11-345J4.5	38.5737	132.108	17.7883	0.13465	-2.89272	1.01857e-06	4.19364e-05
	RP11-452F19.3	13.9603	52.1466	5.47441	0.104981	-3.2518	1.18333e-06	4.77778e-05
	RP11-498C9.13	11.3245	58.3061	0.884135	0.0151637	-6.04324	6.06867e-15	1.45409e-12
	RP11-498C9.2	103.188	464.232	22.9563	0.04945	-4.33789	3.35374e-20	1.88532e-17
	RP11-517A5.4	12.4968	45.2209	5.22481	0.11554	-3.11354	1.23439e-05	0.000353068
	RP11-521B24.5	14.592	52.1466	6.24649	0.119787	-3.06146	3.78231e-06	0.000129467
	RP11-553L6.5	9.73724	34.7304	4.18321	0.120448	-3.05352	2.28205e-05	0.000602067
	RP11-571M6.7	77.3907	291.418	29.829	0.102358	-3.2883	2.86016e-12	4.75047e-10
	RP11-667K14.4	20.6701	77.2646	8.09357	0.104751	-3.25496	3.53343e-05	0.000853631
	RP11-867G23.4	25.3024	97.1735	9.33104	0.0960246	-3.38045	3.25761e-09	2.69001e-07
	RP11-90P5.2	9.73857	36.7529	3.73539	0.101635	-3.29853	1.18474e-05	0.00034087
	RP4-583P15.14	9.41245	51.7685	0	0	-Inf	6.44576e-07	2.79559e-05
	RP6-109B7.3	10.5266	43.8726	3.11636	0.0710321	-3.81538	2.02583e-07	1.01751e-05
	RPL36AL	240.48	796.774	116.859	0.146666	-2.7694	3.17381e-09	2.6357e-07
	RPN1	166.819	521.62	87.9743	0.168656	-2.56784	1.07583e-06	4.40459e-05
	RPN2	199.131	599.089	110.251	0.184032	-2.44197	2.25157e-08	1.48239e-06
	RPS27L	68.4206	246.29	28.8941	0.117318	-3.09151	3.68916e-11	5.03932e-09
	RRAGD	4.3357	19.5307	0.959033	0.0491038	-4.34802	2.35542e-05	0.000616637
	RTN3	37.7344	106.796	22.3875	0.209629	-2.25409	3.18164e-05	0.000778943
	S100A11	59.617	213.5	25.4209	0.119068	-3.07014	1.19998e-09	1.08265e-07
	S100A12	8.30201	40.6038	1.12383	0.027678	-5.17511	1.16592e-09	1.05845e-07
	S100A6	176.323	739.277	51.2226	0.0692875	-3.85126	3.44895e-18	1.48264e-15
	SAMD11	9.52614	49.2559	0.697303	0.0141567	-6.14237	2.86725e-08	1.80636e-06
	SASH3	197.503	30.9815	234.508	7.5693	2.92016	6.7721e-06	0.000211047
	SAT2	56.5062	161.057	33.2728	0.20659	-2.27516	5.32228e-06	0.000172103
	SCAND1	35.6711	121.137	16.6786	0.137684	-2.86057	3.7413e-07	1.74149e-05
	SCARB2	16.0194	53.3009	7.73466	0.145113	-2.78475	1.54848e-05	0.000427837
	SCIMP	96.9288	7.31376	116.843	15.9758	3.99782	2.89577e-07	1.3908e-05
	SCNN1B	5.14417	25.9763	0.514814	0.0198186	-5.657	1.51863e-08	1.04208e-06
	SDC1	78.1594	402.627	6.05539	0.0150397	-6.05508	6.4603e-27	7.86864e-24
	SDF2L1	64.0086	261.305	20.165	0.0771702	-3.69581	1.34574e-14	3.07333e-12
	SEC11C	232.044	885.798	86.7653	0.0979516	-3.35179	1.30191e-14	3.02044e-12
	SEC61A1	147.68	442.751	82.1082	0.18545	-2.4309	4.52626e-08	2.73371e-06
	SEC61B	213.553	959.567	47.7721	0.0497851	-4.32814	4.99084e-17	1.73681e-14
	SEC61G	259.814	995.718	96.28	0.0966941	-3.37043	5.98735e-14	1.30614e-11
	SEC63	58.8463	196.553	28.2446	0.1437	-2.79887	6.89059e-09	5.16476e-07
	SEL1L	47.2971	126.224	29.7577	0.235752	-2.08466	2.9309e-05	0.000727301
	SELK	121.919	535.439	30.026	0.0560773	-4.15644	8.6987e-19	4.54072e-16
	SERP1	144.122	512.436	62.2741	0.121526	-3.04067	5.90993e-11	7.64421e-09
	SF3B5	136.488	495.437	56.7214	0.114488	-3.12674	3.79341e-05	0.000907438
	SIGLEC10	72.4861	0	88.5942	Inf	Inf	7.03991e-09	5.24976e-07
	SIK1	139.788	668.326	22.3353	0.0334198	-4.90315	3.26575e-08	2.00802e-06
	SIL1	26.2869	91.9742	11.6898	0.127098	-2.97598	6.35317e-08	3.72923e-06
	SLA	44.7129	1.82844	54.2428	29.6662	4.89075	6.65086e-06	0.000208603
	SLAMF6	83.8599	10.2965	100.207	9.7322	3.28277	8.39589e-06	0.000254692
	SLAMF7	131.029	565.003	34.5906	0.061222	-4.02981	6.34683e-07	2.7774e-05
	SLC1A4	44.7436	137.205	24.1966	0.176354	-2.50346	4.49626e-06	0.00015004
	SLC2A5	50.2268	0	61.3883	Inf	Inf	4.18456e-05	0.000989668
	SLC35B1	39.7132	130.556	19.526	0.149561	-2.74119	1.03822e-07	5.70474e-06
	SLC39A7	73.1327	212.141	42.2419	0.199121	-2.32828	9.86119e-07	4.08304e-05
	SLC44A1	34.4951	128.737	13.5524	0.105272	-3.24781	5.82411e-09	4.55215e-07
	SLC44A2	175.846	25.4041	209.278	8.23796	3.04229	1.72232e-06	6.52161e-05
	SLC5A2	33.051	93.3225	19.6573	0.210638	-2.24716	2.77028e-05	0.000693613
	SMC1A	72.2414	7.11972	86.7129	12.1793	3.60635	2.70995e-05	0.000681733
	SMOC1	5.1427	28.2848	0	0	-Inf	4.94482e-13	9.38616e-11
	SNHG9	18.605	81.4937	4.6298	0.0568118	-4.13767	4.96698e-11	6.54031e-09
	SNX29P2	153.843	5.29128	186.854	35.3136	5.14215	1.22101e-08	8.70552e-07
	SOCS3	12.1699	46.4672	4.54822	0.0978802	-3.35284	4.81737e-07	2.18667e-05
	SORL1	43.161	0	52.7523	Inf	Inf	1.99503e-05	0.000535035
	SORT1	5.65793	29.153	0.436799	0.014983	-6.06053	2.24488e-09	1.95304e-07
	SPAG4	22.2487	111.699	2.37084	0.0212253	-5.55807	2.36203e-20	1.38094e-17
	SPATS2L	6.70781	33.7702	0.693961	0.0205495	-5.60475	6.22679e-10	6.22968e-08
	SPCS1	229.736	962.961	66.7976	0.0693669	-3.84961	1.02844e-18	5.01057e-16
	SPCS2	193.057	782.261	62.1227	0.0794143	-3.65446	3.0398e-17	1.11074e-14
	SPCS3	115.376	385.129	55.4313	0.143929	-2.79657	1.00978e-09	9.64636e-08
	SPIB	192.691	1.82844	235.105	128.583	7.00655	1.54497e-12	2.72064e-10
	SPINT2	86.5126	236.667	53.145	0.224556	-2.15485	2.20048e-06	8.14233e-05
	SRC	25.7031	108.808	7.23525	0.0664954	-3.9106	4.20999e-10	4.42685e-08
	SRGN	111.446	424.71	41.8318	0.098495	-3.34381	9.54474e-07	3.96323e-05
	SRPRB	45.51	167.891	18.3144	0.109085	-3.19647	6.07915e-10	6.12778e-08
	SSR2	283.527	932.151	139.388	0.149534	-2.74145	3.78444e-09	3.09653e-07
	SSR3	141.051	544.328	51.4336	0.0944901	-3.40369	1.12103e-08	8.11136e-07
	SSR4	1310.65	6600.46	135.132	0.0204731	-5.61013	5.09783e-40	1.4902e-36
	STARD5	65.4016	178.381	40.2951	0.225893	-2.14629	2.58443e-05	0.000659233
	STAT3	79.9652	9.62232	95.597	9.93492	3.31251	1.31326e-05	0.000373175
	STAT5A	70.7671	8.46804	84.6113	9.99184	3.32075	1.67976e-05	0.000458904
	STAT5B	82.9857	2.98272	100.764	33.7827	5.07821	1.01894e-07	5.61995e-06
	STAT6	360.181	29.3471	433.699	14.7783	3.88541	4.8804e-09	3.87674e-07
	STX7	142.369	16.548	170.329	10.293	3.36359	2.9929e-06	0.000106175
	SUB1	224.894	904.625	73.8433	0.0816287	-3.61478	5.40921e-11	7.05902e-09
	SUN2	292.517	50.4201	346.316	6.8686	2.78002	3.95236e-06	0.000134367
	SURF4	90.4038	267.004	51.1592	0.191604	-2.3838	2.64872e-06	9.53206e-05
	SWAP70	188.667	0	230.593	Inf	Inf	1.65859e-13	3.41436e-11
	SYK	169.825	16.2619	203.95	12.5416	3.64865	1.42514e-07	7.57447e-06
	TAF10	53.5665	169.525	27.7979	0.163975	-2.60845	2.351e-07	1.16482e-05
	TBC1D10C	235.763	29.4391	281.612	9.56593	3.2579	1.59414e-06	6.164e-05
	TBC1D7	15.6662	52.2386	7.53902	0.144319	-2.79267	1.09003e-05	0.000318349
	TCL6	36.5756	1.82844	44.2971	24.2267	4.59853	3.58476e-05	0.000864602
	THEMIS2	98.9565	334.535	46.6058	0.139315	-2.84357	2.68051e-09	2.26464e-07
	TIMP1	107.585	571.988	4.38377	0.0076641	-7.02767	6.93732e-47	2.5349e-43
	TIMP2	18.3466	80.2374	4.59314	0.0572444	-4.12672	9.971e-12	1.56705e-09
	TIPARP	36.975	151.352	11.5577	0.0763631	-3.71098	4.89252e-07	2.20707e-05
	TLR10	122.628	5.29128	148.703	28.1033	4.81267	2.47119e-08	1.59818e-06
	TMA7	244.861	681.655	147.796	0.21682	-2.20543	6.88753e-07	2.96083e-05
	TMC8	223.078	44.9348	262.666	5.84548	2.54732	2.60838e-05	0.000663781
	TMCO1	73.6808	233.981	38.0587	0.162658	-2.62009	3.21625e-08	1.99189e-06
	TMED10	146.514	383.679	93.8106	0.244503	-2.03208	5.14933e-06	0.000169118
	TMED2	130.963	376.875	76.3164	0.202498	-2.30402	1.57715e-06	6.12912e-05
	TMED9	169.832	483.681	100.087	0.206928	-2.2728	2.13622e-06	7.96504e-05
	TMEM126A	18.8093	61.6669	9.28539	0.150573	-2.73146	3.31297e-06	0.000115843
	TMEM147	46.7598	152.875	23.1787	0.151619	-2.72148	4.92827e-08	2.95211e-06
	TMEM14C	50.0122	173.948	22.4709	0.129182	-2.95252	3.79227e-09	3.09653e-07
	TMEM208	43.3314	168.759	15.4587	0.0916025	-3.44847	4.54361e-11	6.14902e-09
	TMEM219	59.1659	159.034	36.9729	0.232484	-2.1048	1.89832e-05	0.000513704
	TMEM258	146.631	601.029	45.6538	0.0759593	-3.71863	1.42733e-16	4.53518e-14
	TMEM59	122.009	407.968	58.4624	0.143301	-2.80288	3.5373e-06	0.000122281
	TMSB4X	2812.78	694.543	3283.5	4.72757	2.2411	2.13551e-05	0.000567502
	TMX2	57.8675	151.721	37.0112	0.243943	-2.03538	3.08647e-05	0.000760739
	TOB1	36.1662	152.885	10.2288	0.066905	-3.90174	7.07026e-13	1.30939e-10
	TOMM6	186.893	482.802	121.136	0.250902	-1.99481	2.0397e-05	0.000544019
	TRAF5	99.1962	7.79388	119.508	15.3335	3.93862	6.51114e-07	2.81559e-05
	TRAM1	179.809	546.318	98.363	0.180047	-2.47355	2.01851e-07	1.01733e-05
	TREML2	41.9646	0	51.29	Inf	Inf	3.11441e-05	0.000765046
	TRIB1	59.1732	264.298	13.59	0.0514193	-4.28155	8.17618e-18	3.31953e-15
	TRIB2	69.8444	2.98272	84.7026	28.3978	4.82771	5.59223e-07	2.48438e-05
	TRIO	41.0801	0	50.209	Inf	Inf	1.58092e-06	6.12912e-05
	TRMT112	168.978	585.205	76.4828	0.130694	-2.93573	6.67105e-06	0.000208788
	TSPAN33	86.8858	0	106.194	Inf	Inf	1.06256e-09	9.95535e-08
	TSTD1	88.7227	262.867	50.0239	0.190301	-2.39365	2.61514e-06	9.43774e-05
	TTC24	35.2397	0	43.0707	Inf	Inf	1.7993e-05	0.000488821
	TXN	65.8555	276.709	18.9992	0.0686615	-3.86436	3.18167e-15	8.94294e-13
	TXNDC11	124.915	451.821	52.2692	0.115686	-3.11172	3.14136e-11	4.41482e-09
	TXNDC5	992.313	4070.23	308.331	0.0757527	-3.72256	1.43238e-05	0.000399535
	TXNL4A	37.6263	116.806	20.0308	0.171487	-2.54383	5.03002e-06	0.000165583
	UAP1	78.4851	373.668	12.8888	0.0344927	-4.85757	1.53217e-20	9.73664e-18
	UBA5	39.1961	106.694	24.1966	0.226786	-2.1406	2.88311e-05	0.000717879
	UBC	1239.83	3375.55	765.231	0.226698	-2.14115	2.59071e-06	9.37272e-05
	UBL5	277.153	685.7	186.365	0.271788	-1.87945	2.63425e-05	0.00066844
	UFC1	94.346	260.845	57.3463	0.219848	-2.18542	1.59774e-05	0.000439786
	UQCRQ	87.9756	250.64	51.8279	0.206782	-2.27382	4.53512e-06	0.000150992
	USMG5	97.3478	306.158	50.9456	0.166403	-2.58725	1.28462e-07	6.87768e-06
	VEGFB	75.7195	240.824	39.0296	0.162067	-2.62534	1.12551e-07	6.11539e-06
	VIM	450.951	1284.96	265.615	0.20671	-2.27432	9.89878e-08	5.52216e-06
	VIMP	81.2386	334.637	24.928	0.0744926	-3.74676	1.52737e-14	3.43447e-12
	VKORC1	31.5447	92.5563	17.9866	0.194331	-2.36341	2.40743e-05	0.000621929
	VPS37B	65.6418	195.583	36.7659	0.187981	-2.41134	3.34332e-05	0.000810382
	WDFY4	148.11	0	181.023	Inf	Inf	2.79798e-12	4.7006e-10
	WDR83OS	79.3221	269.507	37.0588	0.137506	-2.86243	1.68614e-07	8.67592e-06
	WIPI1	30.337	128.625	8.4952	0.0660462	-3.92038	8.55519e-08	4.89257e-06
	WNT5B	10.5535	47.8156	2.27303	0.0475374	-4.39479	1.07638e-09	1.00207e-07
	XBP1	319.946	1187.92	127.063	0.106962	-3.22482	1.56704e-13	3.27197e-11
	Z82188.1	9.30467	50.7983	0.0838698	0.00165104	-9.24241	4.58594e-19	2.48252e-16
	ZFP36L1	423.423	45.4149	507.425	11.1731	3.48196	2.21471e-07	1.10103e-05
	ZNF318	63.5893	5.29128	76.5444	14.4661	3.85461	1.6214e-05	0.000445459
	ZNF706	94.2979	287.271	51.4149	0.178977	-2.48216	3.66776e-08	2.23367e-06

## Sheet: GOterms
		Term			Count	%	PValue	Genes	List Total	Pop Hits	Pop Total	Fold Enrichment	Bonferroni	Benjamini	FDR
	overexpressed genes in IgM
		GOTERM_CC_FAT	GO:0005783	endoplasmic reticulum	70	21.2121	4.20828e-21	HM13, ALG5, PDIA6, PDIA5, ALG9, ERLEC1, RTN3, CISD2, DNAJB11, CREB3L2, VKORC1, RPN1, PSENEN, RPN2, DNAJC3, KDELR1, DNAJC1, FNDC3B, KDELR3, KDELR2, CNPY2, SRPRB, KRTCAP2, ERGIC3, SEC61B, TXNDC5, NUCB2, ERN1, SURF4, SIL1, SORT1, CTSC, TMCO1, SEC61G, FKBP2, SERP1, OSTC, DERL2, CRELD2, DERL3, G6PC3, SEC63, SLC35B1, DAD1, HSPA5, TRAM1, SEC61A1, P4HB, HERPUD1, GABARAPL1, SEC11C, CKAP4, SELK, TMED9, GAB…	263	960	12782	3.54381	1.25407e-18	1.25407e-18	5.6178e-18
		GOTERM_CC_FAT	GO:0044432	endoplasmic reticulum part	33	10	8.44966e-13	OSTC, DERL2, PDIA6, PDIA5, DERL3, ALG9, ERLEC1, DNAJB11, RPN1, DAD1, HSPA5, RPN2, TRAM1, SEC61A1, P4HB, HERPUD1, SEC11C, KRTCAP2, HSP90B1, SEC61B, SDF2L1, TXNDC5, SPCS3, ERN1, SIL1, DPM3, SPCS1, SPCS2, SSR4, SEC61G, RCN1, SSR2, SSR3	263	347	12782	4.62197	2.51807e-10	1.25904e-10	1.12801e-09
		GOTERM_CC_FAT	GO:0031090	organelle membrane	60	18.1818	3.08158e-12	COX5A, ALG9, UQCRQ, B2M, NDUFS5, NDUFS8, RPN1, RHOB, RPN2, ATP5I, FNDC3A, ATP5H, INSR, ATP5J, NDUFC1, KRTCAP2, BCL2L11, NDUFA11, NME4, SEC61B, CHPF, NUCB2, ERN1, SEC61G, COPE, OSTC, DERL2, NDUFB5, FUT8, DERL3, NDUFB1, TMED2, TOMM6, DAD1, COX6B1, TMED10, HSPA5, TRAM1, SEC61A1, HERPUD1, NDUFA3, COX7A2, SEC11C, COX8A, LMNA, CD63, WIPI1, NDUFA1, GABARAP, USMG5, HSP90B1, B3GAT3, ARF1, SPCS3, DPM3, SPC…	263	1096	12782	2.66063	9.18297e-10	3.06099e-10	4.11366e-09
		GOTERM_CC_FAT	GO:0042175	nuclear envelope-endoplasmic reticulum network	25	7.57576	4.16197e-09	OSTC, DERL2, DERL3, ALG9, RPN1, DAD1, RPN2, HSPA5, TRAM1, SEC61A1, HERPUD1, SEC11C, KRTCAP2, HSP90B1, SEC61B, NUCB2, ERN1, SPCS3, SPCS1, DPM3, SPCS2, SSR4, SEC61G, SSR2, SSR3	263	284	12782	4.27824	1.24027e-06	3.10067e-07	5.55598e-06
		GOTERM_CC_FAT	GO:0005789	endoplasmic reticulum membrane	24	7.27273	7.13139e-09	OSTC, DERL2, HERPUD1, SEC11C, KRTCAP2, DERL3, ALG9, HSP90B1, SEC61B, SPCS3, RPN1, ERN1, DAD1, SPCS1, DPM3, HSPA5, RPN2, SPCS2, SSR4, TRAM1, SEC61A1, SSR2, SEC61G, SSR3	263	269	12782	4.33613	2.12515e-06	4.25031e-07	9.51997e-06
		GOTERM_CC_FAT	GO:0005793	ER-Golgi intermediate compartment	10	3.0303	1.09949e-07	P4HB, C19ORF10, TMED2, NUCB2, SURF4, TMED10, PDIA6, HSPA5, TMED9, KDELR1	263	41	12782	11.8538	3.27643e-05	5.46079e-06	0.000146775
		GOTERM_BP_FAT	GO:0006119	oxidative phosphorylation	13	3.93939	3.40383e-07	NDUFB5, NDUFA3, NDUFC1, NDUFA1, ATP6V0B, NDUFB1, ATP6V0C, ATP6V1C2, NDUFS5, NDUFS8, ATP5I, ATP5H, ATP5J	259	98	13528	6.92869	0.000574401	0.000574401	0.000573633
		GOTERM_BP_FAT	GO:0051789	response to protein stimulus	13	3.93939	8.92319e-07	HERPUD1, DERL2, NR4A2, DERL3, MANF, FOS, CCND1, CREB3L2, ERN1, HSPB1, DNAJC3, INSR, EIF2AK4	259	107	13528	6.3459	0.0015051	0.000752834	0.00150378
		GOTERM_CC_FAT	GO:0012505	endomembrane system	38	11.5152	1.54722e-06	OSTC, DERL2, S100A6, FUT8, DERL3, ALG9, B2M, TMED2, DAD1, RPN1, TMED10, HSPA5, RPN2, FNDC3A, TRAM1, SEC61A1, HERPUD1, SEC11C, LMNA, KRTCAP2, GABARAP, HSP90B1, SEC61B, B3GAT3, ARF1, CHPF, NUCB2, SPCS3, ERN1, SORT1, DPM3, SPCS1, SPCS2, SSR4, SSR2, COPE, SEC61G, SSR3	263	782	12782	2.36167	0.000460964	6.5865e-05	0.00206542
		GOTERM_CC_FAT	GO:0005788	endoplasmic reticulum lumen	11	3.33333	5.14164e-06	P4HB, HSP90B1, DNAJB11, TXNDC5, SDF2L1, PDIA6, SIL1, PDIA5, HSPA5, ERLEC1, RCN1	263	80	12782	6.6826	0.00153104	0.000191508	0.00686356
	underexpressed genes in IgM
		GOTERM_BP_FAT	GO:0006955	immune response	41	21.9251	7.77952e-21	HLA-DQB1, HLA-DRB1, IGLV1-44, LY86, NCF1C, PAX5, HLA-DMB, HLA-DMA, CD74, IL4R, POU2F2, IGHV3-23, MS4A1, HLA-DRB5, INPP5D, HLA-DPB1, HLA-DOA, LTB, CIITA, DBNL, PTPRC, TLR10, CR1, CR2, SWAP70, NCF1, CD1C, HLA-DQA2, AIM2, HLA-DQA1, IGHV3-11, LILRB1, CORO1A, LAT2, CYBB, CCR6, ETS1, IRF8, IGLV7-43, HLA-DPA1, LCP1, HLA-DRA	133	690	13528	6.04389	9.31986e-18	9.31986e-18	1.25743e-17
		GOTERM_BP_FAT	GO:0002504	antigen processing and presentation of peptide or polysaccharide antigen via MHC class II	12	6.41711	8.04221e-15	HLA-DQB1, HLA-DRB1, HLA-DRB5, HLA-DPA1, HLA-DPB1, HLA-DMB, HLA-DOA, HLA-DQA2, HLA-DMA, CD74, HLA-DQA1, HLA-DRA	133	33	13528	36.987	9.57634e-12	4.78817e-12	1.2923e-11
		GOTERM_CC_FAT	GO:0042613	MHC class II protein complex	11	5.88235	8.06078e-14	HLA-DQB1, HLA-DRB1, HLA-DRB5, HLA-DPA1, HLA-DPB1, HLA-DMB, HLA-DOA, HLA-DQA2, HLA-DMA, HLA-DQA1, HLA-DRA	124	29	12782	39.0996	1.52338e-11	1.52338e-11	1.00087e-10
		GOTERM_MF_FAT	GO:0032395	MHC class II receptor activity	9	4.81283	2.54661e-12	HLA-DQB1, HLA-DRB1, HLA-DPA1, HLA-DPB1, HLA-DOA, HLA-DQA2, HLA-DMA, HLA-DQA1, HLA-DRA	119	19	12983	51.6793	6.49391e-10	6.49391e-10	3.31862e-09
		GOTERM_CC_FAT	GO:0042611	MHC protein complex	12	6.41711	5.28425e-12	HLA-DQB1, HLA-DRB1, CD1C, HLA-DRB5, HLA-DPA1, HLA-DPB1, HLA-DMB, HLA-DOA, HLA-DQA2, HLA-DMA, HLA-DQA1, HLA-DRA	124	57	12782	21.7012	9.98717e-10	4.99359e-10	6.56183e-09
		GOTERM_BP_FAT	GO:0019882	antigen processing and presentation	13	6.95187	2.41355e-11	HLA-DQB1, HLA-DRB1, CD1C, HLA-DMB, HLA-DMA, HLA-DQA2, HLA-DQA1, CD74, HLA-DRB5, HLA-DPA1, HLA-DPB1, HLA-DOA, HLA-DRA	133	83	13528	15.9312	2.89144e-08	9.63814e-09	3.90111e-08
		GOTERM_BP_FAT	GO:0002684	positive regulation of immune system process	18	9.62567	1.49294e-10	PTPRC, CR1, CR2, STAT5A, STAT5B, CD40, HLA-DMA, CD74, STAT6, CORO1A, LAT2, CD37, CD19, IL4R, INPP5D, SASH3, SYK, HLA-DRA	133	238	13528	7.69268	1.78854e-07	4.47135e-08	2.41308e-07
		GOTERM_BP_FAT	GO:0001775	cell activation	19	10.1604	3.47897e-10	GAPT, PTPRC, PLEK, SWAP70, PREX1, STAT5A, STAT5B, CD40, MYH9, HLA-DMA, CD74, LAT2, NLRC3, MS4A1, TREML2, BANK1, LTB, LCP1, SYK	133	287	13528	6.7337	4.16781e-07	8.33562e-08	5.62318e-07
		GOTERM_BP_FAT	GO:0050867	positive regulation of cell activation	13	6.95187	7.80264e-10	STAT6, PTPRC, CORO1A, PLEK, STAT5A, IL4R, STAT5B, INPP5D, CD40, HLA-DMA, SASH3, CD74, SYK	133	111	13528	11.9125	9.34756e-07	1.55793e-07	1.26117e-06
		GOTERM_BP_FAT	GO:0046649	lymphocyte activation	16	8.55615	9.1743e-10	GAPT, PTPRC, SWAP70, STAT5A, STAT5B, CD40, MYH9, HLA-DMA, CD74, LAT2, NLRC3, MS4A1, TREML2, BANK1, LCP1, SYK	133	199	13528	8.17803	1.09908e-06	1.57012e-07	1.48287e-06
		GOTERM_BP_FAT	GO:0045621	positive regulation of lymphocyte differentiation	9	4.81283	1.25167e-09	PTPRC, STAT5A, IL4R, STAT5B, INPP5D, HLA-DMA, CD74, SASH3, SYK	133	35	13528	26.1551	1.4995e-06	1.87438e-07	2.02312e-06
		GOTERM_BP_FAT	GO:0045321	leukocyte activation	17	9.09091	1.66934e-09	GAPT, PTPRC, SWAP70, PREX1, STAT5A, STAT5B, CD40, MYH9, HLA-DMA, CD74, LAT2, NLRC3, MS4A1, TREML2, BANK1, LCP1, SYK	133	242	13528	7.14522	1.99987e-06	2.22208e-07	2.69821e-06
		GOTERM_BP_FAT	GO:0051251	positive regulation of lymphocyte activation	12	6.41711	2.44563e-09	STAT6, PTPRC, CORO1A, STAT5A, IL4R, STAT5B, CD40, INPP5D, HLA-DMA, CD74, SASH3, SYK	133	97	13528	12.5832	2.92986e-06	2.92987e-07	3.95295e-06
		GOTERM_CC_FAT	GO:0005886	plasma membrane	68	36.3636	6.05769e-09	PREX1, LY86, SORL1, FCRL1, HLA-DMB, HLA-DMA, ACTR3, SLC2A5, IL4R, MS4A1, SYK, PARVG, GAPT, ARHGEF1, NCF1, GPR18, PIK3C2B, SIGLEC10, CD40, MYH9, RFTN1, HLA-DQA2, HLA-DQA1, LILRB1, IGHV3-11, LAT2, CD37, CCR6, LPAR5, CD82, CD81, HLA-DPA1, LCP1, HLA-DRA, HLA-DQB1, HLA-DRB1, NCF1C, ITGB2, PXK, CD72, CD74, DGKD, RASGRP2, CLEC2D, HLA-DRB5, CD22, HLA-DPB1, HLA-DOA, ADAM28, PTPRC, CR1, TLR10, CR2, PLEK, S…	124	3777	12782	1.85583	1.1449e-06	3.81635e-07	7.52232e-06
		GOTERM_BP_FAT	GO:0002696	positive regulation of leukocyte activation	12	6.41711	6.34623e-09	STAT6, PTPRC, CORO1A, STAT5A, IL4R, STAT5B, CD40, INPP5D, HLA-DMA, CD74, SASH3, SYK	133	106	13528	11.5148	7.60275e-06	6.91162e-07	1.02576e-05
		GOTERM_BP_FAT	GO:0045619	regulation of lymphocyte differentiation	10	5.34759	9.23788e-09	PTPRC, STAT5A, IL4R, STAT5B, INPP5D, HLA-DOA, HLA-DMA, CD74, SASH3, SYK	133	63	13528	16.1451	1.10669e-05	9.22248e-07	1.49315e-05
		GOTERM_BP_FAT	GO:0050865	regulation of cell activation	14	7.48663	1.53792e-08	PTPRC, PLEK, STAT5A, STAT5B, CD40, HLA-DMA, CD74, STAT6, CORO1A, IL4R, INPP5D, HLA-DOA, SASH3, SYK	133	175	13528	8.13714	1.84241e-05	1.41725e-06	2.48579e-05
		GOTERM_BP_FAT	GO:0045582	positive regulation of T cell differentiation	8	4.27807	1.97143e-08	PTPRC, STAT5A, IL4R, STAT5B, HLA-DMA, CD74, SASH3, SYK	133	32	13528	25.4286	2.36175e-05	1.68698e-06	3.18649e-05
		GOTERM_BP_FAT	GO:0051249	regulation of lymphocyte activation	13	6.95187	2.12703e-08	STAT6, PTPRC, CORO1A, STAT5A, IL4R, STAT5B, INPP5D, CD40, HLA-DOA, HLA-DMA, SASH3, CD74, SYK	133	148	13528	8.93436	2.54815e-05	1.69879e-06	3.43799e-05
		GOTERM_BP_FAT	GO:0050871	positive regulation of B cell activation	8	4.27807	2.48199e-08	STAT6, PTPRC, STAT5A, STAT5B, CD40, INPP5D, SASH3, SYK	133	33	13528	24.658	2.97338e-05	1.85839e-06	4.01173e-05
		GOTERM_BP_FAT	GO:0045580	regulation of T cell differentiation	9	4.81283	2.97122e-08	PTPRC, STAT5A, IL4R, STAT5B, HLA-DOA, HLA-DMA, CD74, SASH3, SYK	133	51	13528	17.9496	3.55946e-05	2.09384e-06	4.80248e-05
		GOTERM_BP_FAT	GO:0002694	regulation of leukocyte activation	13	6.95187	7.64807e-08	STAT6, PTPRC, CORO1A, STAT5A, IL4R, STAT5B, INPP5D, CD40, HLA-DOA, HLA-DMA, SASH3, CD74, SYK	133	166	13528	7.96558	9.16197e-05	5.0902e-06	0.000123618
		GOTERM_BP_FAT	GO:0050864	regulation of B cell activation	8	4.27807	5.81346e-07	STAT6, PTPRC, STAT5A, STAT5B, CD40, INPP5D, SASH3, SYK	133	51	13528	15.9552	0.00069621	3.66547e-05	0.000939645
		GOTERM_BP_FAT	GO:0050870	positive regulation of T cell activation	9	4.81283	7.17343e-07	PTPRC, CORO1A, STAT5A, IL4R, STAT5B, HLA-DMA, CD74, SASH3, SYK	133	76	13528	12.0451	0.000859008	4.29679e-05	0.00115946
		GOTERM_BP_FAT	GO:0050778	positive regulation of immune response	11	5.88235	1.50096e-06	PTPRC, CR1, LAT2, CR2, CD19, STAT5A, STAT5B, HLA-DMA, SASH3, HLA-DRA, SYK	133	145	13528	7.71626	0.00179654	8.56229e-05	0.00242603
		GOTERM_BP_FAT	GO:0006952	defense response	21	11.2299	2.04704e-06	CIITA, PTPRC, TLR10, CR1, CR2, NCF1, LY86, STAT5B, RNASE6, NCF1C, ITGB2, PXK, CD40, COTL1, STAT3, CD74, CORO1A, CYBB, CCR6, CD19, ALOX5, HLA-DRA	133	615	13528	3.47317	0.00244935	0.000111465	0.00330865
		GOTERM_BP_FAT	GO:0050863	regulation of T cell activation	10	5.34759	2.06942e-06	PTPRC, CORO1A, STAT5A, IL4R, STAT5B, HLA-DOA, HLA-DMA, CD74, SASH3, SYK	133	117	13528	8.69353	0.0024761	0.000107784	0.00334482
		GOTERM_CC_FAT	GO:0044459	plasma membrane part	43	22.9947	4.05106e-06	HLA-DQB1, HLA-DRB1, SORL1, NCF1C, ITGB2, HLA-DMB, CD72, HLA-DMA, CD74, ACTR3, IL4R, RASGRP2, CLEC2D, MS4A1, CD22, HLA-DRB5, HLA-DPB1, HLA-DOA, SYK, PARVG, PTPRC, CR1, PLEK, NCF1, CD1C, EVL, CD40, MYH9, RAB7L1, HLA-DQA2, HLA-DQA1, P2RX5, CORO1A, CD37, FNBP1, CYBB, CCR6, CD19, CD82, CD81, CYFIP2, HLA-DPA1, LCP1, HLA-DRA	124	2203	12782	2.01201	0.000765359	0.000191395	0.00503041
		GOTERM_BP_FAT	GO:0007243	protein kinase cascade	16	8.55615	3.17867e-06	PTPRC, DBNL, TLR10, PLEK, STAT5A, PIK3C2B, BLK, STAT5B, STAT3, CD74, MAP4K4, NLRC3, CD81, JAK1, JAK3, SYK	133	370	13528	4.39846	0.00380081	0.000158656	0.00513766
		GOTERM_BP_FAT	GO:0042110	T cell activation	10	5.34759	3.83243e-06	PTPRC, NLRC3, STAT5A, STAT5B, TREML2, MYH9, HLA-DMA, CD74, LCP1, SYK	133	126	13528	8.07256	0.00458074	0.000183633	0.0061943
